# Supplementary material for: Telehealth Use Among Medicaid-Enrolled Children with Sickle Cell Disease Before and During the COVID-19 Pandemic
Source: Healthcare (Basel). 2025 Jun 25;13(13):1519. doi: 10.3390/healthcare13131519 (PMC12249286; doi:10.3390/healthcare13131519)
Supplement: Supplementary file 1 [file healthcare-13-01519-s001.zip]

Archive with 1 entries (1 files):
- healthcare-3618657-supplementary.pdf
